# Supplementary material for: Myrciaria jaboticaba Fruit Peel: Bioactive Composition as Determined by Distinct Harvest Seasons and In Vitro Anti-Cancer Activity
Source: Plants (Basel). 2024 Oct 17;13(20):2907. doi: 10.3390/plants13202907 (PMC11510877; doi:10.3390/plants13202907)
Supplement: Supplementary file 1 [file plants-13-02907-s001.zip]

Archive with 1 entries (1 files):
- plants-3196270-supplementary.pdf
